# Supplementary material for: Phenolic Acid Composition of Coffee Cascara in Connection with Antioxidant Capacity: A Geographic Assessment
Source: Antioxidants (Basel). 2025 Apr 22;14(5):502. doi: 10.3390/antiox14050502 (PMC12108463; doi:10.3390/antiox14050502)
Supplement: Supplementary file 1 [file antioxidants-14-00502-s001.zip]

Archive with 1 entries (1 files):
- antioxidants-3561214-supplementary.pdf
